# Supplementary material for: In Vitro Collection for the Safe Storage of Grapevine Hybrids and Identification of the Presence of Plasmopara viticola Resistance Genes
Source: Plants (Basel). 2024 Apr 13;13(8):1089. doi: 10.3390/plants13081089 (PMC11053666; doi:10.3390/plants13081089)
Supplement: Supplementary file 1 [file plants-13-01089-s001.zip]

Archive with 1 entries (1 files):
- plants-2953341-supplementary.pdf
